# Supplementary material for: β-Catenin stabilization protects against alveolar hemorrhage through amphiregulin- and BATF-mediated Tregs
Source: JCI Insight. 2026 Jan 27;11(6):e201552. doi: 10.1172/jci.insight.201552 (PMC13043093; doi:10.1172/jci.insight.201552)
Supplement: Supporting data values [file jciinsight-11-201552-s258.xlsx]

## Sheet: Figure 1C,D,E, H,IJ
Fig. 1C WT Effector Memory	Fig. 1C Cat_tg Effector Memory	Fig. 1D WT CM	Fig 1D Cat-Tg CM	Fig. 1E WT Naïve	Fig. 1E Cat_tg Naïve	Fig. 1 H WT CD4 EM	Fig 1H CAT CD4 EM	Fih. 1 I WT CD4 CM	Fig 1I Cat_Tg CD4 CM	Fig. 1J WT CD4Naive	Fig. 1J Cat-Tg CD4Naive
3.66	11.5	29.7	63.2	64.8	23.3	40	35	5.2	4.1	52.2	61
4	12	25.3	66.5	70.2	24	35	33	6.3	4.3	58.2	66.3
3.8	13.5	26	61.3	64.2	30	31	28	4.5	5.2	57.7	58.2
4	12.5	21.5	63.4	71.2	36.4	32	34	3.5	6	54.5	58.9
2.9	11.5	17.5	55.8	69.5	25.6	31.5	29	6.5	5.2	55.4	50.2
3.5	12.5	28.5	59.4	67	27.4	29.5	25	5.2	4.1	56	49.5
3.44	13.2	22.8	65.2	72.5	26.7	25.9	31.2	4.8	2.3	48	45.9
2.88	10.5	20.7	60	78.2	22.3	27.1	33	4.1	3.4	55.7	48.9
2.55	11.5	19.8	39.8	77.5	21.8	33.5	29	5.4	4.5	58.5	61.2
3.44	13.3	28.9	78.2	66.8	28.3	32.2	28	5.8	5.1	60.2	54.2

## Sheet: Fig.2 B, D, F,H
Fig.2 B WT CD44	Fig 2 B CAT-Tg CD44	Fig.2D WT Eomes	Fig2 D CAT-Tg Eomes	Fig 2 F WT CD122	Fig.2F Cat-Tg CD122	Figure 2H WT T-bet	Figure 2H Cat-TgT-bet
28	81	21.2	83.6	9	33.2	2.3	13.5
26	88	22	69.2	8.5	32.2	3.2	13
25	85	19	82	10	34.1	5.2	17.5
21	83	18.15	80	11	29.5	4.2	20
23	75	13.2	75.5	12	25.4	3.2	19
24	71	12	78.9	13.2	23.2	2.9	16.5
27	68	10.2	88.6	15	28.6	5	17.8
21	85	18.5	64.2	8.5	33.2	4.1	19.2
19	84.2	17.8	88.2	7.5	31.2	3	15.8
28	71	22	88.4	11	35.2	2.3	19.2

## Sheet: Fig.3, F,G
Fig 3, G WT Ly6C	Fig .G CAT-Tg LY6C		Fig. 3 F WT Histology Score	Fig. 3F Cat-Tg Histology Score
78	45		4	1
77	44		4	1
79	56		3	1
82	35		4	1
65	40		3	1
73	45		3	1.2
69	40		4	1
90	32		4	1
77	33
85	46

## Sheet: Fig.4
Fig.4B WT rine pre day 0	Fig.4B WT urine post day 14		Fig 4C Cat-Tg Urine Pre day 0	Fig. 4C Cat-Tg Urine post day 14	Fig.4 D WT Pre IF-G day 0	Fig.4 D WT Post IF-G day 14	Fig.4 D Cat-tg Pre IFn-G day 0	Fig.4 D Cat-T Post IFN-G day 14	Fig. 4E WT TNF-a Pre day 0	Fig. 4E WT.TNF-a Ppost day14	Fig.4E Cat-Tg TNF-a Pre day 0	Fig. 4ECAT-Tg TNF-a Post day14	Fig. 4F WT IL-6 Pre day 0	Fig. 4F WT IL-6 Post day14	Fig. 4FCat-Tg IL-6 Pre day 0	Fig. 4F Cat-Tg.IL-6 Post day14	Fig. 4G WT. IL-18Pre day 0	Fig. 4G WT IL-18 Post day14	Fig. 4G.Cat-Tg IL-18Pre day 0	Fig. 4G Cat-TG.IL-18 Post day14	Fig. 4H WT IL-17 Pre day 0	Fig. 4H WT IL-17 Ppost day14	Fig.H Cat-Tg IL-17Pre day 0	Fig. 4G Cat-TG. IL-18 Ppost day14	Fig. 4I WT IL-4 Pre day 0	Fig. 4I WT IL-4 Ppost day14	Fig. 4I Cat-Tg IL-4Pre day 0	Fig. 4I Cat-TG IL-4 Ppost day14	Fig. 4JWT IL-5 Pre day 0	Fig. 4J. WT IL-5 Post day14	Fig. 4J Cat-Tg IL-5 Pre day 0	Fig. 4j Cat-TGIL-5 Ppost day14	Fig. 4K WT IL-13 Pre day 0	Fig. 4K WT IL-13 Ppost day14	Fig. 4K Cat-Tg IL-13 Pre day 0	Fig. 4K. Cat-TG IL-13 Ppost day14	Fig. 4L WT IL-10 Pre day 0	Fig. 4L WT IL-10 Post day14	Fig. 4L Cat-Tg IL-10 Pre day 0	Fig. 4L Cat-TG IL10 Post day14
2770.4	4450.9		1770.4	2450.9	0.00447	2.00347	0.40065	0.70065	0.21392	2.21392	0.876	0.6752	0.86407	2.06407	0.1656	0.00655	0.4111	4.2332	0.4882	0.58871	0.9111	4.2332	0.9882	0.98871	0.6039	0.98892	0.2039	4.0039	0.6039	0.98892	0.2039	4.0039	0.6039	0.58892	0.2039	4.0039	0.3126	0.6872	0.20269	3.26512
2105.2	1527.3		2105.2	1527.3	0.50118	2.00347	0.40065	1.00065	0.25186	3.25186	0.27429	0.0743	0.86407	2.06407	0.13742	0.00532	0.20454	3.5543	0.50063	1.2212	0.20454	3.5543	0.50063	1.2212	0.41028	0.98891	0.6039	3.0039	0.41028	0.98891	0.6039	3.0039	0.41028	0.98891	0.6039	3.0039	0.33073	0.95311	0.20052	3.55333
2748.8	5633		2748.8	2633	0.60209	3.00118	0.30147	0.30147	0.47429	2.47429	0.16802	1.07429	0.47309	3.07309	0.07908	0.00655	0.80602	4.6643	0.40063	0.98821	0.40602	4.6643	0.40063	0.98821	0.5414	0.98778	0.6039	4.0763	0.5414	0.98778	0.6039	4.0763	0.5414	0.98778	0.6039	4.0763	0.10217	0.76541	0.3056	3.3056
2305.9	3884.6		2305.9	3884.6	0.60132	2.00177	0.30065	0.50065	0.36802	3.36802	0.07013	0.96802	0.1086	3.1086	0.08355	0.00783	0.80314	3.4423	0.40063	0.87762	0.80314	3.4423	0.20063	0.87762	0.63869	0.98991	0.7039	4.0039	0.63869	0.98991	0.7039	4.0039	0.63869	0.98991	0.7039	4.0039	0.59052	1.22222	0.30269	3.30269
1384	2181.4		2284	2181.4	0.70147	3.00042	0.30065	0.40065	0.57013	3.57013	0.0616	0.37013	0.09687	3.09687	0.0954	0.01047	0.50183	3.8443	0.80314	1.33121	0.50183	3.8443	0.80314	1.33121	0.6039	1.98991	0.90806	3.4421	0.6039	1.98991	0.90806	3.4421	0.6039	0.98991	0.30806	3.4421	0.61644	0.76121	0.40052	4.40045
2174.1	4976.3		2174.1	2976.3	0.60118	2.60118	0.2009	0.4009	0.0659	4.0659	0.20834	0.4659	0.02185	2.03185	0.12622	0.01184	0.70314	4.3322	0.40755	0.6888	0.70314	5.3322	0.40755	0.9888	0.6039	0.98812	0.90598	5.23311	0.6039	0.98812	0.90598	5.23311	0.6039	0.98812	0.90598	4.23311	0.42043	0.82022	0.4056	3.5443
2753.4	4022.7		2753.4	2022.7	0.30118	1.60118	0.8009	0.5009	0.0659	3.0659	0.15368	0.13578	0.01893	3.21893	0.1164		0.33322	4.3312	0.098871	0.78887	0.33322	5.3312	0.098871	0.98887	0.54311		0.70933		0.54311		0.70933		0.54311	0.9874	0.70933	4.5121	0.37086	1.6531	0.21052	3.5533
3352.4	3969.2		3352.4	3969.2	0.80226	2.00254	0.20103	0.50103	0.20834	4.20834	0.06507	0.20834	0.12622	2.01893	0.08442	0.01026	0.90433	2.3312	0.50626	0.58873	0.90433	2.3312	0.50626	0.98873	0.74341	1.89922	0.89772	2.3321	0.74341	1.89922	0.89772	2.3321	1.34341	0.89922	0.89772	2.3321	0.23254	0.67632	0.21112	2.3322
2334.9	4882.33		2334.9	1882.33	0.30171	3.00225	0.30134	0.50134	0.15368	5.15368	0.05734	0.15368	0.1164	3.1164	0.15804	0.01177	0.90457	4.1121	0.70715	0.98872	0.90457	4.1121	0.70715	0.98872	0.43193	1.89932	0.89778	3.22231	0.43193	1.89932	0.89778	3.22231	0.43193	0.89932	0.89778	3.22231	0.52175	0.76542	0.33983	4.22342
2785.1	4548		2785.1	2548	0.30148	2.00258	0.50114	0.40114	0.06924	3.06924	0.09545	1.06924	0.18442	2.08443	0.14334	0.01349	0.80561	4.321	0.10517	1.22111	0.80561		0.00517	1.22111	0.69705	0.78991	0.89778	3.55232	0.69705	0.78991	0.89778	3.55232	0.59705	0.78991	0.89778	3.55232	0.87086	0.76531	0.41052	3.55221
1448.1	2439		3348.1	2439	0.40292	4.00301	0.20126	0.90126	0.10396	4.10396	0.1114	0.80396	0.12622	3.12644	0.1641	0.009	0.84124	2.22111	0.70406	0.87732	0.84124	1.22111	0.70406	0.87732	0.5595	0.1595	0.89901	4.22321	0.5595	0.1595	0.89901	4.22321	0.5595	0.1595	0.89901	4.22321	0.14908	0.67651	0.42933	3.4292
2250.6	4334		1250.6	2334	0.40183	3.00195	0.70095	1.00095	0.06835	4.06835	0.0706	0.86835	0.2812	3.1822	0.10481	0.0152	0.71127	2.4431	0.80863	0.78832	0.71127	2.4431	0.80863	0.78832	0.50785	1.8772	0.87112	3.2231	0.50785	1.8772	0.87112	3.2231	0.50785	1.8772	0.87112	3.2231	0.23713	0.76531	0.61267	3.6532
1096.7	4076.42		1096.7	1076.42	0.50155	2.00165	0.60135	1.60135	0.07957	5.07957	0.08652	1.07957	0.73117	2.0513	0.14701	0.01691	0.61365	3.4321	0.70863	0.88722	0.61365	3.4321	0.70863	0.88722	0.91404	1.2992	0.89099	2.3312	0.91404	1.2992	0.89099	2.3312	0.61404	0.2992	0.89099	2.3312	0.34245	0.76341	0.61408	4.33212
1210.2	3214.17		1210.2	1214.17	0.00155	3.00153	0.5009	1.0009	0.0659	2.0659	0.20834	0.67737	0.04403	3.04403	0.30136		0.8873	4.1231	0.8763	0.77832	0.8873	4.1231	0.8763	0.77832	0.9989				0.9989				0.9989	0.36784			0.57086	0.76811	0.61052	3.22342
1826.9	4133.08		1826.9	1133.08	0.00704	4.01157	0.40398	1.80398	0.18519	3.18519	0.15368	0.68519	0.04403		0.49556	0.04112	0.61677	3.6783	0.52114	0.78892	0.61677	3.6783	0.52114	0.78892	0.10861	1.10861	0.87332	3.4412	0.10861	1.10861	0.87332	3.4412	0.10861	0.10861	0.87332	3.4412	0.35542	0.76412	0.62342	4.5562
1823.4	5032.75		1823.4	1032.75	0.00362	4.01146	0	0	0.17737	4.17737	0.14355	0.67737	0.09901	2.33301	0.50672	0.01219	0.41353	2.33111	0.9887	0.88902	0.41353	2.33111	0.9887	0.88902	0.39881	1.69881	0.50912	3.5512	0.39881	1.69881	0.50912	3.5512	0.39881	0.69881	0.50912	3.5512	0.45143	0.765121	0.98763	3.33213
1726.6	4817.08		1726.6	1817.08	0.00704	2.02768	0.30606	0.90606	0.15453	5.15453	0.29426	0.85453	0.08961	3.18361	0.39212	0.01868	0.51762	3.22121	0.31762	1.22121	0.51762	3.22121	0.31762	1.22121	0.9926	0.1926	0.94496	3.87762	0.9926	0.1926	0.94496	3.87762	0.9926	0.1926	0.94496	3.87762	0.28084	0.65132	0.22342	3.4456
2686.3	5059.42		2186.3	2059.42	0.00529	1.00529	0.40557	0.90557	0.15114	3.15114	0.12335	0.75114	0.12789	3.12767	0.1728	0.02125	0.41677	3.2212	0.9125	1.86672	0.41677	3.2212	0.9125	0.866721	0.19722	0.7667	0.53708	2.6772	0.19722	0.7667	0.53708	2.6772	0.19722	0.7667	0.53708	2.6772	0.38559	0.76312	0.42637	3.22343
2398.6	2467.8		2398.6	2467.8	0.00907	1.0038	0.30225	0.20225	0.24965	4.24965	0.1742	0.84965	0.12256	3.42256	0.30596	0.05533	0.60331	2.555	0.71275	0.21231	0.10331		0.71275	0.21231	0.38189	0.8993	0.43708	3.8776	0.38189	0.8993	0.43708	3.8776	0.38189	0.8993	0.43708	3.8776	0.20502	0.78622	0.33334	4.3352
1305.4	2591		1305.4	2591	0.00362	2.0051	0.30335	0.60335	0.15822	3.15822	0.19042	0.15822	0.42583	2.32583	0.29887	0.05879	0.52297	3.12212	0.81848	0.99889	0.52297	3.12212	0.81848	0.99889	0.25421	1.22111	0.54027	2.4452	0.25421	1.22111	0.54027	2.4452	1.25421	1.22111	0.54027	2.4452	0.95531	0.21222	0.42736	5.33232
1658.1	1918		1658.1	1918	0.0038	1.00491	0.00327	0.10327	0.13578	2.13578	0.15655	0.13578	0.90136	3.20136	0.28956	1.17803	0.61848	2.22131	0.71677	0.78892	0.61848	1.22131	0.71677	0.78892	0.83708	1.09922	0.55848	1.3342	0.83708	1.09922	0.55848	1.3342	0.53708	0.09922	0.55848	4.3342	1.26138	1.12222	0.34138	3.22422
1449.5	1874.6		1449.5	1874.6	0.00258	4.00529	0.00335	1.00335	0.13578	1.13578	0.16841	0.13578	0.08483	1.18483	0.28956	0.18062	0.51353	2.5467	0.72391	0.90911	0.51353	2.5467	0.72391	0.90911	0.83547	1.09982	0.45848	2.4412	0.83547	1.09982	0.45848	2.4412	0.83547	1.09982	0.45848	2.4412	1.36729	1.33122	0.23937	3.55671
1719.8	1832.9		1719.8	1832.9
2572.7	5806.9		1972.7	2806.9
1385.8	6076.9		1385.8	2076.9
2065	2147.1		2065	2147.1

## Sheet: Fig.5 E
Fig. 5 E Splenic Tregs	Fih.5 E Cat-Tg mice Tregs	Fig.5 WT lungs Tregs	Fig.5E. Cat-Tg Treg Lungs
9.5	24.5	14	22
10.2	25.4	12	21
11.2	22	13	23
12.2	23	8	24
14.2	21	9	20
13	20	8	19
14	26.3	5	18
9	22.4	9	17
15.1	24.5	12	20
14.2	20	8	20.4

## Sheet: Fig.6
Fig.6 H_WT IFN-g Pre day 0 untreated	Fig.6 H_WT. FN-g Post dat 14 Untreated	Fig.6 H_WT to WT IFN-g Pre day 0	Fig.6 H_WT to WT. FN-g Post dat 14	Fig.6 H_Cat-into WT IFN-g Pre day 0	Fig.6 H_CAT-Tg to WT FN-g Post dat 14	Fig.6I_WT TNF-a Pre day 0 untreated	Fig.6 I_WT TNf-a Post dat 14 Untreated	Fig.6 I_WT to WT TNF-a Pre day 0	Fig.6I_WT to WT. TNF-a Post dat 14	Fig.6 I_Cat-WT TNF-a Pre day 0	Fig.6 I CAT-Tg to WT TNF-aPost dat 14	Fig.6 J WT IL-17 Post dat 0 Untreated	Fig.6J_untreated Post day 14	Fig.6J_WT to WT. IL-17 pre day 0	Fig.6 I_Cat-WT IL-17 Post Day 14	Fig.6 J CAT-Tg to WT IL-17 pre day 0	Fig.6 J CAT-Tg to WT IL-17 Post day 14	Fig.6 K WT IL-10 Post dat 10 Untreated	Fig.6K_WT IL-10 untreated day 14	Fig.6K WT to WT IL10. day 0	Fig.6K WT to WT IL10. day 14	Fig.6K Cat-Tg to WT IL10. day 0	Fig.6KCat-Tg to WT IL10. day 14	Fig.6E Pre Urine	Fig.6 Post urine untreated	Fig.6F Pre Urine Cat T-T- to WT	Fig.6 Post Cat-Tg to WT	Fig.6G Pre Urine WT- to WT	Fig.6 Post WT to WT
0.00447	2.90347	0.30065	1.90065	0.10065	0.70065	0.21392	2.21392	0.4329	1.21392	0.6752	0.4329	0.21392	2.21392	0.4329	1.21392	0.6752	0.4329	0.3126	0.9872	0.80269	1.00922	0.20269	3.26512	688.5	2507.7	1828.58	1793.3	1728.58	1893.3
0.10118	2.80347	0.30065	1.00065	0.20065	1.00065	0.25186	2.25186	0.14356	1.44322	0.0743	0.14356	0.25186	2.25186	0.14356	1.44322	0.0743	0.14356	0.43073	0.65311	0.32052	2.98772	0.20052	4.55333	1344.8	2554.2	2137.42	1893.3	2237.42	2893.3
0.40209	3.80118	0.30147	1.00147	0.30147	0.30147	0.47429	2.47429	0.36802	1.54322	1.07429	0.36802	0.47429	2.47429	0.36802	1.54322	1.07429	0.36802	0.10217	0.76541	1.4356	2.59887	0.3056	4.3056	944.8	3030.7	744.7	2262	2744.7	2926.2
0.30132	2.80177	0.20065	1.00065	0.10065	0.50065	0.36802	2.36802	0.47013	1.5322	0.96802	0.47013	0.36802	2.36802	0.47013	1.5322	0.96802	0.47013	0.59052	1.22222	0.9169	2.87651	0.80269	4.30269	1344.8	2633.7	2016.8	1916.5	2216.8	2616.5
0.70147	3.80042	0.00065	1.90065	0.20065	0.40065	0.57013	3.57013	0.3616	1.34562	0.37013	0.3616	0.57013	3.57013	0.3616	1.34562	0.37013	0.3616	0.61644	0.76121	0.45052	1.78766	0.40052	3.40045	1596.83	5267.1	1895	1828.1	1795	2628.1
0.40118	2.60118	0.3009	1.0009	0.2009	0.4009	0.0659	3.0659	0.6329	1.3232	0.4659	0.6329	0.0659	3.0659	0.6329	1.3232	0.4659	0.6329	1.42043	1.42022	0.5056	1.76512	1.4056	3.5443	1867	4455.4	2102.3	1836	2202.3	2636
0.20118	2.60118	0.0009	0.8733	0.3009	0.5009	0.0659	3.0659	0.2323	1.5432	0.13578	0.2323	0.0659	3.0659	0.2323	1.5432	0.13578	0.2323	0.37086	0.6531	0.8762		0.21052	3.5533	3086.58	4440.6	2341.2	1987.3	2441.2	3187.3
0.40226	2.2254	0.00103	1.00103	0.20103	0.50103	0.20834	4.20834	0.76507	0.43222	0.20834	0.76507	0.20834	4.20834	0.76507	0.43222	0.20834	0.76507	0.23254	0.67632	1.51112	1.87779	0.21112	4.3322	1662.58	5529.6	1987.3	1765.2	2387.3	3665.2
0.30171	3.00225	1.20134	1.00134	0.30134	0.50134	0.15368	4.15368	0.75734	1.32422	0.15368	0.75734	0.15368	4.15368	0.75734	1.32422	0.15368	0.75734	0.12175	0.76542	0.60983	1.00983	0.33983	4.22342	2292.08	2824.8	2132	2543.2	2320	3143.2
0.30148	2.40258	1.90114	1.00114	0.50114	0.40114	0.06924	3.06924	0.0329	0.34212	1.06924	0.0329	0.06924	3.06924	0.0329	0.34212	1.06924	0.0329	0.17086	0.76531	0.61052	1.01052	0.41052	3.55221	1625.17	3858.3	1879.5	1987.5	1879.5	2387.5

## Sheet: Fig.8
Fig.8B Drug pre	Fig.8B Drug post day 14	Fig.8 C vehcile Pre day 0	Fig.8C Post Vehcile	Fig. 8D Vehcile IFN-g day 0	Fig. 8D Vehcile INF-g day 14	Fig.8D Agononist INF-g day 0	Fig.8D Agonist IFN-g day 14	Fig. 8E vechcile TNF-a day 0	Fig. 8E vechcile TNF-a day 14	Fig. 8E Agonist TNF-a day 0	Fig. 8E AgonistTNF-a day 14	Fig. 8F vechcile IL-6 day 0	Fig. 8F vechcile IL-6day 14	Fig. 8F Agonist IL-6 day 0	Fig. 8E Agonist IL-6 day 14	Fig. 8G vechcile IL-17 day 0	Fig. 8G vechcile IL-17 day 14	Fig. 8G Agonist IL-17 day 0	Fig. 8E Agonist IL-17 day 14	Fig. 8H vechcile IL-10 day 0	Fig. 8H vechcile IL10 day 14	Fig. 8H Agonist IL-10 day 0	Fig. 8E Agonist IL-10 day 14
2574	2432.07	1791.71	2741.29	0.6366	4.5	0.9825	1.5	0.49222	3.4421	0.20065	1.1122	0.09222	4.00347	0.40065	1.70065	0.59222	3.00347	0.21065	1.40065	0.0199	0.9042	0.90638	1.22111
2478.71	2182.5	975.5	3497.21	1.2	3.2	0.6982	2.5	0.3411	3.5521	0.21222	0.09901	0.80118	4.00347	0.68822	1.00065	0.30118	2.00347	0.33822	1.00065	0.20633	0.50621	0.20401	0.92211
2617.71	2744.07	2541.5	2465	0.9565	2.8	1.2541	1.2	0.3221	3.6612	0.23312	1.1111	0.33321	4.0611	0.49921	1.30147	0.53321	4.0111	0.41921	0.30147	0.24401	0.4022	0.20885	1.0973
2235.93	2001.71	1979.64	1989.79	0.5841	3.8	0.9878	1.8	0.1221	4.5512	0.48811	0.2221	0.08871	3.7332	0.48811	1.80065	0.28871	2.7332	0.11811	1.80065	0.2129	0.47762	0.4211	1.22311
2997.86	2388.79	2305.86	3368.57	0.6978	4.2	1.242	1.5	0.1221	4.8712	0.1312	1.22111	0.9822	3.6552	0.89711	0.40065	0.6822	3.6552	0.29711	0.40065	0.12182	0.56542	0.92111	1.66211
2339.5	2132.57	1979.64	2485.36	0.8741	3.1	0.6874	1.8	0.2334	3.2211	0.44432	2.1121	0.90118	3.65512	0.41882	2.0009	0.66118	2.65512	0.31882	1.0023	0.2432	0.5876	0.22111	1.22111
2826.14	2267.5	2074.64	3485.36	1.541	2.9	0.9788	1.4	0.31121	2.1121	0.4498	1.0009	0.87661	2.87661	0.4009	0.11111	0.46661	1.87661	0.4009	1.17111	0.1562	0.9222	1.2222	0.89898
2985.67	4872.75	1697	3200	0.9878	3.9	1.2411	1.8	0.23311	2.4412	0.34532	1.08777	0.06611	3.9882	0.18991	1.2211	0.46611	3.9882	0.18991	1.0211	0.2342	0.87621	0.90827	1.21111
3535.33	1659	3012	3461	0.5812	2.4542	0.89912	1.5542	0.4331	2.3312	0.21221	1.21111	0.76551	3.8977	0.4776	0.21111	0.76551	3.8977	0.2776	1.21111	0.2324	0.76861	0.80879	0.22222
2009	1375	3511	3161	0.6541	2.3341	0.72542		0.67712	1.6443	0.23121	1.91111	0.67712	3.3321	0.50114	0.80114	0.99712	2.3321	0.91011	1.20114	0.59872	0.0072	0.32558	0.98882
2840	2857	2073	3986																	0.81356	0.53222	0.42478	0.87772
4460	3652	2499	3164																	0.78843	0.32121	0.31711	0.66767
2496	1959	2357	4293																	0.77995	0.754211	0.92007	0.8765
2077	1724	3449	4087																	0.66344	0.9023	0.22147	1.7762
2940	2887	4221	3392																	0.99355	0.98621	0.22147	1.87762
793.335	226.333	2755	3771
2227.5	3606.7	2996	4442
2055	3014.22	1667.5	3436.7
1410	2721.7	2610	3733.3
1224.2	711.67	2833.3	3116.7
		2371.7	3370
		2673.3	3168.3

## Sheet: Sup 3
Sup Fig A IL-12 WT day 0	Sup Fig A IL-12 WT day 14	Sup Fig A IL-12 Cat-Tg day 0	Sup Fig A IL-12 Cat-Tg day 14		Sup Fig A IL-9 WT day 0	Sup Fig A IL-9 WT day 14	Sup Fig A IL-9 Cat-Tg day 0	Sup Fig A IL-9 Cat-Tg day 14
0.6039	0.98892	0.2039	0.8039		0.3039	0.12892	0.2039	0.8039
0.41028	0.98891	0.6039	0.4039		0.41028	0.23891	0.3039	0.4039
0.5414	0.98778	0.6039	0.3763		0.5414	0.24778	0.3039	0.3763
0.63869	0.98991	0.7039	0.9039		0.33869	0.44991	0.4039	0.9039
0.6039	0.08991	0.90806	0.4421		0.4039	0.08991	0.40806	0.4421
0.6039	0.98812	0.90598	0.23311		0.3039	0.08812	0.30598	0.23311
0.54311		0.70933	0.2232		0.24311	0.11211	0.40933	0.2232
0.74341	0.89922	0.89772	0.3321		0.23341	0.39922	0.49772	0.3321
0.43193	0.189932	0.89778	0.22231		0.43193	0.189932	0.39778	0.22231
0.69705	0.78991	0.89778	0.55232		0.39705	0.38991	0.39778	0.55232
0.5595	0.1595	0.89901	0.22321		0.5595	0.1595	0.49901	0.22321
0.50785	0.8772	0.87112	0.2231		0.50785	0.3772	0.32112	0.2231
0.91404	0.2992	0.89099	0.3312		0.31404	0.2992	0.12099	0.3312
0.9989			0.22311		0.2989		0.22231	0.22311
0.10861	0.10861	0.87332	0.4412		0.10861	0.10861	0.37332	0.4412
0.39881	0.69881	0.50912	0.5512		0.39881	0.49881	0.30912	0.5512
0.9926	0.1926	0.94496	0.87762		0.3326	0.1926	0.34496	0.87762
0.19722	0.7667	0.53708	0.6772		0.19722	0.7667	0.33708	0.6772
0.38189	0.8993	0.43708	0.8776		0.38189	0.4993	0.43708	0.8776
0.25421	0.23221	0.54027	0.4452		0.25421	0.23221	0.44027	0.4452
0.83708	0.22311	0.55848	0.3342		0.33708	0.22311	0.55848	0.3342
0.83547	0.22121	0.45848	0.4412		0.44547	0.22121	0.45848	0.4412

## Sheet: Sup 4
Sup 4 Fig A IL-9 WT untreated day 0	Sup4 Fig A IL-12 WT untreated day 14	Sup 4 Fig A IL-12 Vechile treated day 0	Sup 4 Fig A IL-12 vechile day 14	Sup fig4A day 0 Agonist	Sup fig4A day14 Agonist
0.0199	0.9042	0.20095	0.22121	0.90638	0.22111
0.20633	0.90621	0.30024	0.9888	0.90401	0.92211
0.44401	0.9022	0.3029	0.2911	0.90885	0.9973
0.4329	0.87762	0.40095	0.33111	0.9211	0.22311
0.43182	0.76542	0.5029	0.22121	0.92111	0.66211
0.4532	0.9876	0.40187	0.11311	0.92111	0.22111
0.4562	0.2222	1.32432	0.32432	1.2222	0.89898
0.2342	0.87621	0.98762	0.21131	0.90827	0.21111
0.4321	0.76861	0.76582	0.22111	0.80879	0.22222
0.99873	0.0072	0.76542	0.4913	0.92558	0.68882
0.91366	0.53222	0.78632	0.4411	0.92478	0.87772
0.98843	0.32121	0.00312	0.12211	0.91711	0.66767
0.98995	0.754211	0.89765	0.4451	0.92007	0.8765
0.98344	0.10023	1.23322	0.11311	0.92147	0.7762
0.89355	0.08621	0.8876	0.12321	0.92147	1.87762
